# Supplementary material for: Block Forests: random forests for blocks of clinical and omics covariate data
Source: BMC Bioinformatics. 2019 Jun 27;20:358. doi: 10.1186/s12859-019-2942-y (PMC6598279; doi:10.1186/s12859-019-2942-y)
Supplement: Supplementary file 2 — Electronic Appendix. This folder contains all R Code written to perform the analyses presented in this paper and in Additional file 1 as well as Rda files enabling fast evaluation of the results. (ZIP 26,855 kb) [file 12859_2019_2942_MOESM2_ESM.zip]

Archive with 22,973 entries (9,909 files):
- Additional_file_2_HornungWright/Data/
- Additional_file_2_HornungWright/Data/Download_FirstPreprocessing/
- Additional_file_2_HornungWright/Data/Download_FirstPreprocessing/Bladder_Urothelial_Carcinoma_BLCA/
- Additional_file_2_HornungWright/Data/Download_FirstPreprocessing/Bladder_Urothelial_Carcinoma_BLCA/Processed/
- Additional_file_2_HornungWright/Data/Download_FirstPreprocessing/Bladder_Urothelial_Carcinoma_BLCA/Raw/
- Additional_file_2_HornungWright/Data/Download_FirstPreprocessing/Brain_Lower_Grade_Glioma_LGG/
- Additional_file_2_HornungWright/Data/Download_FirstPreprocessing/Brain_Lower_Grade_Glioma_LGG/Processed/
- Additional_file_2_HornungWright/Data/Download_FirstPreprocessing/Brain_Lower_Grade_Glioma_LGG/Raw/
- Additional_file_2_HornungWright/Data/Download_FirstPreprocessing/Breast_Invasive_Carcinoma_BRCA/
- Additional_file_2_HornungWright/Data/Download_FirstPreprocessing/Breast_Invasive_Carcinoma_BRCA/Processed/
- Additional_file_2_HornungWright/Data/Download_FirstPreprocessing/Breast_Invasive_Carcinoma_BRCA/Raw/
- Additional_file_2_HornungWright/Data/Download_FirstPreprocessing/Build_CNV_Matrices.R
- Additional_file_2_HornungWright/Data/Download_FirstPreprocessing/Build_miRNA_Matrices.R
- Additional_file_2_HornungWright/Data/Download_FirstPreprocessing/Build_Mutation_Matrices.R
- Additional_file_2_HornungWright/Data/Download_FirstPreprocessing/Build_RNA_Matrices.R
- Additional_file_2_HornungWright/Data/Download_FirstPreprocessing/Cervical_Squamous_Cell_Carcinoma_and_Endocervical_Adenocarcinoma_CESC/
- Additional_file_2_HornungWright/Data/Download_FirstPreprocessing/Cervical_Squamous_Cell_Carcinoma_and_Endocervical_Adenocarcinoma_CESC/Processed/
- Additional_file_2_HornungWright/Data/Download_FirstPreprocessing/Cervical_Squamous_Cell_Carcinoma_and_Endocervical_Adenocarcinoma_CESC/Raw/
- Additional_file_2_HornungWright/Data/Download_FirstPreprocessing/Colon_Adenocarcinoma_COAD/
- Additional_file_2_HornungWright/Data/Download_FirstPreprocessing/Colon_Adenocarcinoma_COAD/Processed/
- Additional_file_2_HornungWright/Data/Download_FirstPreprocessing/Colon_Adenocarcinoma_COAD/Raw/
- Additional_file_2_HornungWright/Data/Download_FirstPreprocessing/Download.R
- Additional_file_2_HornungWright/Data/Download_FirstPreprocessing/Esophageal_Carcinoma_ESCA/
- Additional_file_2_HornungWright/Data/Download_FirstPreprocessing/Esophageal_Carcinoma_ESCA/Processed/
- Additional_file_2_HornungWright/Data/Download_FirstPreprocessing/Esophageal_Carcinoma_ESCA/Raw/
- Additional_file_2_HornungWright/Data/Download_FirstPreprocessing/Glioblastoma_Multiforme_GBM/
- Additional_file_2_HornungWright/Data/Download_FirstPreprocessing/Glioblastoma_Multiforme_GBM/Processed/
- Additional_file_2_HornungWright/Data/Download_FirstPreprocessing/Glioblastoma_Multiforme_GBM/Raw/
- Additional_file_2_HornungWright/Data/Download_FirstPreprocessing/Head_and_Neck_Squamous_Cell_Carcinoma_HNSC/
- Additional_file_2_HornungWright/Data/Download_FirstPreprocessing/Head_and_Neck_Squamous_Cell_Carcinoma_HNSC/Processed/
- Additional_file_2_HornungWright/Data/Download_FirstPreprocessing/Head_and_Neck_Squamous_Cell_Carcinoma_HNSC/Raw/
- Additional_file_2_HornungWright/Data/Download_FirstPreprocessing/Kidney_Renal_Clear_Cell_Carcinoma_KIRC/
- Additional_file_2_HornungWright/Data/Download_FirstPreprocessing/Kidney_Renal_Clear_Cell_Carcinoma_KIRC/Processed/
- Additional_file_2_HornungWright/Data/Download_FirstPreprocessing/Kidney_Renal_Clear_Cell_Carcinoma_KIRC/Raw/
- Additional_file_2_HornungWright/Data/Download_FirstPreprocessing/Kidney_Renal_Papillary_Cell_Carcinoma_KIRP/
- Additional_file_2_HornungWright/Data/Download_FirstPreprocessing/Kidney_Renal_Papillary_Cell_Carcinoma_KIRP/Processed/
- Additional_file_2_HornungWright/Data/Download_FirstPreprocessing/Kidney_Renal_Papillary_Cell_Carcinoma_KIRP/Raw/
- Additional_file_2_HornungWright/Data/Download_FirstPreprocessing/Liver_Hepatocellular_Carcinoma_LIHC/
- Additional_file_2_HornungWright/Data/Download_FirstPreprocessing/Liver_Hepatocellular_Carcinoma_LIHC/Processed/
- Additional_file_2_HornungWright/Data/Download_FirstPreprocessing/Liver_Hepatocellular_Carcinoma_LIHC/Raw/
- Additional_file_2_HornungWright/Data/Download_FirstPreprocessing/loci_all.Rdata
- Additional_file_2_HornungWright/Data/Download_FirstPreprocessing/Lung_Adenocarcinoma_LUAD/
- Additional_file_2_HornungWright/Data/Download_FirstPreprocessing/Lung_Adenocarcinoma_LUAD/Processed/
- Additional_file_2_HornungWright/Data/Download_FirstPreprocessing/Lung_Adenocarcinoma_LUAD/Raw/
- Additional_file_2_HornungWright/Data/Download_FirstPreprocessing/Lung_Squamous_Cell_Carcinoma_LUSC/
- Additional_file_2_HornungWright/Data/Download_FirstPreprocessing/Lung_Squamous_Cell_Carcinoma_LUSC/Processed/
- Additional_file_2_HornungWright/Data/Download_FirstPreprocessing/Lung_Squamous_Cell_Carcinoma_LUSC/Raw/
- Additional_file_2_HornungWright/Data/Download_FirstPreprocessing/Ovarian_Serous_Cystadenocarcinoma_OV/
- Additional_file_2_HornungWright/Data/Download_FirstPreprocessing/Ovarian_Serous_Cystadenocarcinoma_OV/Processed/
- Additional_file_2_HornungWright/Data/Download_FirstPreprocessing/Ovarian_Serous_Cystadenocarcinoma_OV/Raw/
- Additional_file_2_HornungWright/Data/Download_FirstPreprocessing/Pancreatic_Adenocarcinoma_PAAD/
- Additional_file_2_HornungWright/Data/Download_FirstPreprocessing/Pancreatic_Adenocarcinoma_PAAD/Processed/
- Additional_file_2_HornungWright/Data/Download_FirstPreprocessing/Pancreatic_Adenocarcinoma_PAAD/Raw/
- Additional_file_2_HornungWright/Data/Download_FirstPreprocessing/Pheochromocytoma_and_Paraganglioma_PCPG/
- Additional_file_2_HornungWright/Data/Download_FirstPreprocessing/Pheochromocytoma_and_Paraganglioma_PCPG/Processed/
- Additional_file_2_HornungWright/Data/Download_FirstPreprocessing/Pheochromocytoma_and_Paraganglioma_PCPG/Raw/
- Additional_file_2_HornungWright/Data/Download_FirstPreprocessing/Prostate_Adenocarcinoma_PRAD/
- Additional_file_2_HornungWright/Data/Download_FirstPreprocessing/Prostate_Adenocarcinoma_PRAD/Processed/
- Additional_file_2_HornungWright/Data/Download_FirstPreprocessing/Prostate_Adenocarcinoma_PRAD/Raw/
- Additional_file_2_HornungWright/Data/Download_FirstPreprocessing/Rectum_Adenocarcinoma_READ/
- Additional_file_2_HornungWright/Data/Download_FirstPreprocessing/Rectum_Adenocarcinoma_READ/Processed/
- Additional_file_2_HornungWright/Data/Download_FirstPreprocessing/Rectum_Adenocarcinoma_READ/Raw/
- Additional_file_2_HornungWright/Data/Download_FirstPreprocessing/Sarcoma_SARC/
- Additional_file_2_HornungWright/Data/Download_FirstPreprocessing/Sarcoma_SARC/Processed/
- Additional_file_2_HornungWright/Data/Download_FirstPreprocessing/Sarcoma_SARC/Raw/
- Additional_file_2_HornungWright/Data/Download_FirstPreprocessing/Skin_Cutaneous_Melanoma_SKCM/
- Additional_file_2_HornungWright/Data/Download_FirstPreprocessing/Skin_Cutaneous_Melanoma_SKCM/Processed/
- Additional_file_2_HornungWright/Data/Download_FirstPreprocessing/Skin_Cutaneous_Melanoma_SKCM/Raw/
- Additional_file_2_HornungWright/Data/Download_FirstPreprocessing/Stomach_Adenocarcinoma_STAD/
- Additional_file_2_HornungWright/Data/Download_FirstPreprocessing/Stomach_Adenocarcinoma_STAD/Processed/
- Additional_file_2_HornungWright/Data/Download_FirstPreprocessing/Stomach_Adenocarcinoma_STAD/Raw/
- Additional_file_2_HornungWright/Data/Download_FirstPreprocessing/Testicular_Germ_Cell_Tumors_TGCT/
- Additional_file_2_HornungWright/Data/Download_FirstPreprocessing/Testicular_Germ_Cell_Tumors_TGCT/Processed/
- Additional_file_2_HornungWright/Data/Download_FirstPreprocessing/Testicular_Germ_Cell_Tumors_TGCT/Raw/
- Additional_file_2_HornungWright/Data/Download_FirstPreprocessing/Thymoma_THYM/
- Additional_file_2_HornungWright/Data/Download_FirstPreprocessing/Thymoma_THYM/Processed/
- Additional_file_2_HornungWright/Data/Download_FirstPreprocessing/Thymoma_THYM/Raw/
- Additional_file_2_HornungWright/Data/Download_FirstPreprocessing/Thyroid_Carcinoma_THCA/
- Additional_file_2_HornungWright/Data/Download_FirstPreprocessing/Thyroid_Carcinoma_THCA/Processed/
- Additional_file_2_HornungWright/Data/Download_FirstPreprocessing/Thyroid_Carcinoma_THCA/Raw/
- Additional_file_2_HornungWright/Data/Download_FirstPreprocessing/Uterine_Corpus_Endometrial_Carcinoma_UCEC/
- Additional_file_2_HornungWright/Data/Download_FirstPreprocessing/Uterine_Corpus_Endometrial_Carcinoma_UCEC/Processed/
- Additional_file_2_HornungWright/Data/Download_FirstPreprocessing/Uterine_Corpus_Endometrial_Carcinoma_UCEC/Raw/
- Additional_file_2_HornungWright/Data/numbercovariates.Rda
- Additional_file_2_HornungWright/Data/PreprocessingForAnalysis/
- Additional_file_2_HornungWright/Data/PreprocessingForAnalysis/BLCA_preparation.R
- Additional_file_2_HornungWright/Data/PreprocessingForAnalysis/BRCA_preparation.R
- Additional_file_2_HornungWright/Data/PreprocessingForAnalysis/CESC_preparation.R
- Additional_file_2_HornungWright/Data/PreprocessingForAnalysis/COAD_preparation.R
- Additional_file_2_HornungWright/Data/PreprocessingForAnalysis/ESCA_preparation.R
- Additional_file_2_HornungWright/Data/PreprocessingForAnalysis/GBM_preparation.R
- Additional_file_2_HornungWright/Data/PreprocessingForAnalysis/HNSC_preparation.R
- Additional_file_2_HornungWright/Data/PreprocessingForAnalysis/KIRC_preparation.R
- Additional_file_2_HornungWright/Data/PreprocessingForAnalysis/KIRP_preparation.R
- Additional_file_2_HornungWright/Data/PreprocessingForAnalysis/LGG_preparation.R
- Additional_file_2_HornungWright/Data/PreprocessingForAnalysis/LIHC_preparation.R
- Additional_file_2_HornungWright/Data/PreprocessingForAnalysis/LUAD_preparation.R
- Additional_file_2_HornungWright/Data/PreprocessingForAnalysis/LUSC_preparation.R
- Additional_file_2_HornungWright/Data/PreprocessingForAnalysis/OV_preparation.R
- Additional_file_2_HornungWright/Data/PreprocessingForAnalysis/PAAD_preparation.R
- Additional_file_2_HornungWright/Data/PreprocessingForAnalysis/PCPG_preparation.R
- Additional_file_2_HornungWright/Data/PreprocessingForAnalysis/PRAD_preparation.R
- Additional_file_2_HornungWright/Data/PreprocessingForAnalysis/READ_preparation.R
- Additional_file_2_HornungWright/Data/PreprocessingForAnalysis/SARC_preparation.R
- Additional_file_2_HornungWright/Data/PreprocessingForAnalysis/SKCM_preparation.R
- Additional_file_2_HornungWright/Data/PreprocessingForAnalysis/STAD_preparation.R
- Additional_file_2_HornungWright/Data/PreprocessingForAnalysis/TGCT_preparation.R
- Additional_file_2_HornungWright/Data/PreprocessingForAnalysis/THCA_preparation.R
- Additional_file_2_HornungWright/Data/PreprocessingForAnalysis/THYM_preparation.R
- Additional_file_2_HornungWright/Data/PreprocessingForAnalysis/UCEC_preparation.R
- Additional_file_2_HornungWright/Data/ProcessedData/
- Additional_file_2_HornungWright/Evaluation/
- Additional_file_2_HornungWright/Evaluation/DataTableInformation.R
- Additional_file_2_HornungWright/Evaluation/Evaluation_AnalysisCluster.R
- Additional_file_2_HornungWright/Evaluation/Evaluation_AnalysisCluster_Mutation_TwoBlocks.R
- Additional_file_2_HornungWright/Evaluation/Evaluation_AnalysisCluster_TwoBlocks.R
- Additional_file_2_HornungWright/Figures/
- Additional_file_2_HornungWright/Figures/FactorsDifferenceInPerformance.pdf
- Additional_file_2_HornungWright/Figures/FactorsDifferenceInPerformanceTwoBlocks.pdf
- Additional_file_2_HornungWright/Figures/Figure1.pdf
- Additional_file_2_HornungWright/Figures/Figure1_without_CESC_GBM_READ.pdf
- Additional_file_2_HornungWright/Figures/Figure2.pdf
- Additional_file_2_HornungWright/Figures/Figure3.pdf
- Additional_file_2_HornungWright/Figures/Figure4.pdf
- Additional_file_2_HornungWright/Figures/Results_AnalysisCluster_1.pdf
- Additional_file_2_HornungWright/Figures/Results_AnalysisCluster_2.pdf
- Additional_file_2_HornungWright/Figures/Results_AnalysisClusterTwoBlocks_1.pdf
- Additional_file_2_HornungWright/Figures/Results_AnalysisClusterTwoBlocks_2.pdf
- Additional_file_2_HornungWright/Figures/Results_MultiOmicsWithalwaysclinical.pdf
- Additional_file_2_HornungWright/Figures/Results_MultiOmicsWithalwaysclinical_PerfDiff.pdf
- Additional_file_2_HornungWright/Figures/Results_MultiOmicsWithalwaysclinical_without_CESC_GBM_READ.pdf
- Additional_file_2_HornungWright/Figures/Results_TwoBlocksMutation.pdf
- Additional_file_2_HornungWright/Figures/Results_TwoBlocksMutation_PerfDiff.pdf
- Additional_file_2_HornungWright/Figures/Results_TwoBlocksMutationWithalwaysclinical.pdf
- Additional_file_2_HornungWright/Figures/Results_TwoBlocksMutationWithalwaysclinical_PerfDiff.pdf
- Additional_file_2_HornungWright/Figures/Results_TwoBlocksWithalwaysclinical.pdf
- Additional_file_2_HornungWright/Figures/Results_TwoBlocksWithalwaysclinical_PerfDiff.pdf
- Additional_file_2_HornungWright/Figures/TunParam_BlockForest_1.pdf
- Additional_file_2_HornungWright/Figures/TunParam_BlockForest_2.pdf
- Additional_file_2_HornungWright/Figures/TunParam_BlockVarSel_1.pdf
- Additional_file_2_HornungWright/Figures/TunParam_BlockVarSel_2.pdf
- Additional_file_2_HornungWright/Figures/TunParam_RandomBlock_1.pdf
- Additional_file_2_HornungWright/Figures/TunParam_RandomBlock_2.pdf
- Additional_file_2_HornungWright/Figures/TunParam_SplitWeights_1.pdf
- Additional_file_2_HornungWright/Figures/TunParam_SplitWeights_2.pdf
- Additional_file_2_HornungWright/Figures/TunParam_VarProb_1.pdf
- Additional_file_2_HornungWright/Figures/TunParam_VarProb_2.pdf
- Additional_file_2_HornungWright/Figures/TunParamTwoBlocks_BlockForest_1.pdf
- Additional_file_2_HornungWright/Figures/TunParamTwoBlocks_BlockForest_2.pdf
- Additional_file_2_HornungWright/Figures/TunParamTwoBlocks_BlockVarSel_1.pdf
- Additional_file_2_HornungWright/Figures/TunParamTwoBlocks_BlockVarSel_2.pdf
- Additional_file_2_HornungWright/Figures/TunParamTwoBlocks_RandomBlock_1.pdf
- Additional_file_2_HornungWright/Figures/TunParamTwoBlocks_RandomBlock_2.pdf
- Additional_file_2_HornungWright/Figures/TunParamTwoBlocks_SplitWeights_1.pdf
- Additional_file_2_HornungWright/Figures/TunParamTwoBlocks_SplitWeights_2.pdf
- Additional_file_2_HornungWright/Figures/TunParamTwoBlocks_VarProb_1.pdf
- Additional_file_2_HornungWright/Figures/TunParamTwoBlocks_VarProb_2.pdf
- Additional_file_2_HornungWright/Functions/
- Additional_file_2_HornungWright/Functions/Functions_AnalysisCluster.R
- Additional_file_2_HornungWright/JobScripts/
- Additional_file_2_HornungWright/JobScripts/AnalysisCluster_1.R
- Additional_file_2_HornungWright/JobScripts/AnalysisCluster_2.R
- Additional_file_2_HornungWright/JobScripts/AnalysisCluster_3.R
- Additional_file_2_HornungWright/JobScripts/AnalysisCluster_Mutation_TwoBlocks.R
- Additional_file_2_HornungWright/JobScripts/AnalysisCluster_TwoBlocks.R
- Additional_file_2_HornungWright/JobScripts/AnalysisCluster2_1.R
- Additional_file_2_HornungWright/JobScripts/AnalysisCluster2_2.R
- Additional_file_2_HornungWright/JobScripts/AnalysisCluster2_3.R
- Additional_file_2_HornungWright/JobScripts/AnalysisCluster2_TwoBlocks.R
- Additional_file_2_HornungWright/README.txt
- Additional_file_2_HornungWright/Results/
- Additional_file_2_HornungWright/Results/.Rhistory
- Additional_file_2_HornungWright/Results/blocknamesavall.Rda
- Additional_file_2_HornungWright/Results/Results1/
- Additional_file_2_HornungWright/Results/Results1/res1.Rda
- Additional_file_2_HornungWright/Results/Results1/res10.Rda
- Additional_file_2_HornungWright/Results/Results1/res100.Rda
- Additional_file_2_HornungWright/Results/Results1/res101.Rda
- Additional_file_2_HornungWright/Results/Results1/res102.Rda
- Additional_file_2_HornungWright/Results/Results1/res103.Rda
- Additional_file_2_HornungWright/Results/Results1/res104.Rda
- Additional_file_2_HornungWright/Results/Results1/res105.Rda
- Additional_file_2_HornungWright/Results/Results1/res106.Rda
- Additional_file_2_HornungWright/Results/Results1/res107.Rda
- Additional_file_2_HornungWright/Results/Results1/res108.Rda
- Additional_file_2_HornungWright/Results/Results1/res109.Rda
- Additional_file_2_HornungWright/Results/Results1/res11.Rda
- Additional_file_2_HornungWright/Results/Results1/res110.Rda
- Additional_file_2_HornungWright/Results/Results1/res111.Rda
- Additional_file_2_HornungWright/Results/Results1/res112.Rda
- Additional_file_2_HornungWright/Results/Results1/res113.Rda
- Additional_file_2_HornungWright/Results/Results1/res114.Rda
- Additional_file_2_HornungWright/Results/Results1/res115.Rda
- Additional_file_2_HornungWright/Results/Results1/res116.Rda
- Additional_file_2_HornungWright/Results/Results1/res117.Rda
- Additional_file_2_HornungWright/Results/Results1/res118.Rda
- Additional_file_2_HornungWright/Results/Results1/res119.Rda
- Additional_file_2_HornungWright/Results/Results1/res12.Rda
- Additional_file_2_HornungWright/Results/Results1/res120.Rda
- Additional_file_2_HornungWright/Results/Results1/res121.Rda
- Additional_file_2_HornungWright/Results/Results1/res122.Rda
- Additional_file_2_HornungWright/Results/Results1/res123.Rda
- Additional_file_2_HornungWright/Results/Results1/res124.Rda
- Additional_file_2_HornungWright/Results/Results1/res125.Rda
- Additional_file_2_HornungWright/Results/Results1/res126.Rda
- Additional_file_2_HornungWright/Results/Results1/res127.Rda
- Additional_file_2_HornungWright/Results/Results1/res128.Rda
- Additional_file_2_HornungWright/Results/Results1/res129.Rda
- Additional_file_2_HornungWright/Results/Results1/res13.Rda
- Additional_file_2_HornungWright/Results/Results1/res130.Rda
- Additional_file_2_HornungWright/Results/Results1/res131.Rda
- Additional_file_2_HornungWright/Results/Results1/res132.Rda
- Additional_file_2_HornungWright/Results/Results1/res133.Rda
- Additional_file_2_HornungWright/Results/Results1/res134.Rda
- Additional_file_2_HornungWright/Results/Results1/res135.Rda
- Additional_file_2_HornungWright/Results/Results1/res136.Rda
- Additional_file_2_HornungWright/Results/Results1/res137.Rda
- Additional_file_2_HornungWright/Results/Results1/res138.Rda
- Additional_file_2_HornungWright/Results/Results1/res139.Rda
- Additional_file_2_HornungWright/Results/Results1/res14.Rda
- Additional_file_2_HornungWright/Results/Results1/res140.Rda
- Additional_file_2_HornungWright/Results/Results1/res141.Rda
- Additional_file_2_HornungWright/Results/Results1/res142.Rda
- Additional_file_2_HornungWright/Results/Results1/res143.Rda
- Additional_file_2_HornungWright/Results/Results1/res144.Rda
- Additional_file_2_HornungWright/Results/Results1/res145.Rda
- Additional_file_2_HornungWright/Results/Results1/res146.Rda
- Additional_file_2_HornungWright/Results/Results1/res147.Rda
- Additional_file_2_HornungWright/Results/Results1/res148.Rda
- Additional_file_2_HornungWright/Results/Results1/res149.Rda
- Additional_file_2_HornungWright/Results/Results1/res15.Rda
- Additional_file_2_HornungWright/Results/Results1/res150.Rda
- Additional_file_2_HornungWright/Results/Results1/res151.Rda
- Additional_file_2_HornungWright/Results/Results1/res152.Rda
- Additional_file_2_HornungWright/Results/Results1/res153.Rda
- Additional_file_2_HornungWright/Results/Results1/res154.Rda
- Additional_file_2_HornungWright/Results/Results1/res155.Rda
- Additional_file_2_HornungWright/Results/Results1/res156.Rda
- Additional_file_2_HornungWright/Results/Results1/res157.Rda
- Additional_file_2_HornungWright/Results/Results1/res158.Rda
- Additional_file_2_HornungWright/Results/Results1/res159.Rda
- Additional_file_2_HornungWright/Results/Results1/res16.Rda
- Additional_file_2_HornungWright/Results/Results1/res160.Rda
- Additional_file_2_HornungWright/Results/Results1/res161.Rda
- Additional_file_2_HornungWright/Results/Results1/res162.Rda
- Additional_file_2_HornungWright/Results/Results1/res163.Rda
- Additional_file_2_HornungWright/Results/Results1/res164.Rda
- Additional_file_2_HornungWright/Results/Results1/res165.Rda
- Additional_file_2_HornungWright/Results/Results1/res166.Rda
- Additional_file_2_HornungWright/Results/Results1/res167.Rda
- Additional_file_2_HornungWright/Results/Results1/res168.Rda
- Additional_file_2_HornungWright/Results/Results1/res169.Rda
- Additional_file_2_HornungWright/Results/Results1/res17.Rda
- Additional_file_2_HornungWright/Results/Results1/res170.Rda
- Additional_file_2_HornungWright/Results/Results1/res171.Rda
- Additional_file_2_HornungWright/Results/Results1/res172.Rda
- Additional_file_2_HornungWright/Results/Results1/res173.Rda
- Additional_file_2_HornungWright/Results/Results1/res174.Rda
- Additional_file_2_HornungWright/Results/Results1/res175.Rda
- Additional_file_2_HornungWright/Results/Results1/res176.Rda
- Additional_file_2_HornungWright/Results/Results1/res177.Rda
- Additional_file_2_HornungWright/Results/Results1/res178.Rda
- Additional_file_2_HornungWright/Results/Results1/res179.Rda
- Additional_file_2_HornungWright/Results/Results1/res18.Rda
- Additional_file_2_HornungWright/Results/Results1/res180.Rda
- Additional_file_2_HornungWright/Results/Results1/res181.Rda
- Additional_file_2_HornungWright/Results/Results1/res182.Rda
- Additional_file_2_HornungWright/Results/Results1/res183.Rda
- Additional_file_2_HornungWright/Results/Results1/res184.Rda
- Additional_file_2_HornungWright/Results/Results1/res185.Rda
- Additional_file_2_HornungWright/Results/Results1/res186.Rda
- Additional_file_2_HornungWright/Results/Results1/res187.Rda
- Additional_file_2_HornungWright/Results/Results1/res188.Rda
- Additional_file_2_HornungWright/Results/Results1/res189.Rda
- Additional_file_2_HornungWright/Results/Results1/res19.Rda
- Additional_file_2_HornungWright/Results/Results1/res190.Rda
- Additional_file_2_HornungWright/Results/Results1/res191.Rda
- Additional_file_2_HornungWright/Results/Results1/res192.Rda
- Additional_file_2_HornungWright/Results/Results1/res193.Rda
- Additional_file_2_HornungWright/Results/Results1/res194.Rda
- Additional_file_2_HornungWright/Results/Results1/res195.Rda
- Additional_file_2_HornungWright/Results/Results1/res196.Rda
- Additional_file_2_HornungWright/Results/Results1/res197.Rda
- Additional_file_2_HornungWright/Results/Results1/res198.Rda
- Additional_file_2_HornungWright/Results/Results1/res199.Rda
- Additional_file_2_HornungWright/Results/Results1/res2.Rda
- Additional_file_2_HornungWright/Results/Results1/res20.Rda
- Additional_file_2_HornungWright/Results/Results1/res200.Rda
- Additional_file_2_HornungWright/Results/Results1/res201.Rda
- Additional_file_2_HornungWright/Results/Results1/res202.Rda
- Additional_file_2_HornungWright/Results/Results1/res203.Rda
- Additional_file_2_HornungWright/Results/Results1/res204.Rda
- Additional_file_2_HornungWright/Results/Results1/res205.Rda
- Additional_file_2_HornungWright/Results/Results1/res206.Rda
- Additional_file_2_HornungWright/Results/Results1/res207.Rda
- Additional_file_2_HornungWright/Results/Results1/res208.Rda
- Additional_file_2_HornungWright/Results/Results1/res209.Rda
- Additional_file_2_HornungWright/Results/Results1/res21.Rda
- Additional_file_2_HornungWright/Results/Results1/res210.Rda
- Additional_file_2_HornungWright/Results/Results1/res211.Rda
[truncated: 9,700 more entries]
