# Supplementary material for: Block Forests: random forests for blocks of clinical and omics covariate data
Source: BMC Bioinformatics. 2019 Jun 27;20:358. doi: 10.1186/s12859-019-2942-y (PMC6598279; doi:10.1186/s12859-019-2942-y)
Supplement: Supplementary file 2 — Electronic Appendix. This folder contains all R Code written to perform the analyses presented in this paper and in Additional file 1 as well as Rda files enabling fast evaluation of the results. (ZIP 26,855 kb) [file 12859_2019_2942_MOESM2_ESM.zip › Additional_file_2_HornungWright/JobScripts/AnalysisCluster2_3.R]

# Set working directory:

setwd("~/")


# Make table of settings:

method <- c("BlockVarSel_alwaysclinical", "SplitWeights_alwaysclinical", "BlockForest_alwaysclinical", 
"RandomBlock_alwaysclinical", "VarProb_alwaysclinical", "Lasso", "Boost",
"IPFLasso", "priorityLasso")
dat <- c("BRCA.Rda", "GBM.Rda", "KIRC.Rda", "KIRP.Rda", "LIHC.Rda", "STAD.Rda")
cvind <- 1:5

cvfoldind <- 1:5

scenariogrid <- expand.grid(cvind=cvind, dat=dat, cvfoldind=cvfoldind, method=method, stringsAsFactors = FALSE)
scenariogrid <- scenariogrid[,ncol(scenariogrid):1]

set.seed(1234)
seeds <- sample(1000:10000000, size=length(dat)*length(cvind))

scenariogrid$seed <- rep(seeds, times=length(method)*length(cvfoldind))


# Randomly permute rows of the table containing the settings.
# This is performed to ensure a comparable computational burden for
# the jobs to be performed in parallel:

set.seed(1234)
reorderind <- sample(1:nrow(scenariogrid))
scenariogrid <- scenariogrid[reorderind,]


# Save scenariogrid, needed in evaluation of the results:

save(scenariogrid, file="./Additional_file_2_HornungWright/Results/scenariogrid2_3.Rda")


# Source the functions that are used in performing the calculations 
# on the cluster:

source("./Additional_file_2_HornungWright/Functions/Functions_AnalysisCluster.R")


# Start the cluster:

# NOTE: This syntax requires the use of the RMPISNOW script, see the README file
# contained in the root folder "Additional_file_2_HornungWright".

cl <- makeCluster()


# Export the objects in the workspace to the
# parallel jobs:

clusterExport(cl, list=ls())


# Perform the calculations:

Results <- parLapply(cl, 1:nrow(scenariogrid), function(z)
  try({evaluatesetting2(z)}))

  
# Stop the cluster:

stopCluster(cl)
